# Supplementary material for: The Flagellin:Allergen Fusion Protein rFlaA:Betv1 Induces a MyD88− and MAPK-Dependent Activation of Glucose Metabolism in Macrophages
Source: Cells. 2021 Oct 1;10(10):2614. doi: 10.3390/cells10102614 (PMC8534024; doi:10.3390/cells10102614)
Supplement: Supplementary file 1 [file cells-10-02614-s001.zip]

Archive with 1 entries (1 files):
- cells-1288968 supplementary file.pdf
